# Supplementary material for: Engineered Cross-Linked Silane with Urea Polymer Thin Durable Coatings onto Polymeric Films for Controlled Antiviral Release of Activated Chlorine and Essential Oils
Source: J Funct Biomater. 2023 May 12;14(5):270. doi: 10.3390/jfb14050270 (PMC10218995; doi:10.3390/jfb14050270)
Supplement: Supplementary file 1 [file jfb-14-00270-s001.zip]

Archive with 1 entries (1 files):
- jfb-2303926-supplementary.pdf
